# Supplementary material for: Changes in plantar load distribution in legally blind subjects
Source: PLoS One. 2021 Apr 15;16(4):e0249467. doi: 10.1371/journal.pone.0249467 (PMC8049300; doi:10.1371/journal.pone.0249467)
Supplement: S1 Database — (XLSX) [file pone.0249467.s001.xlsx]

## Sheet: Stabilometry
	Control group								Congenital blind group								Acquired blind group
	Stabilometry				Stabilometry				Stabilometry				Stabilometry				Stabilometry				Stabilometry
	Open-eye				Closed-eye				Open-eye				Closed-eye				Open-eye				Closed-eye
	COP distance (mm)	Area (mm2)			COP distance (mm)	Area (mm2)			COP distance (mm)	Area (mm2)			COP distance (mm)	Area (mm2)			COP distance (mm)	Area (mm2)			COP distance (mm)	Area (mm2)
1	407.967	96.9833		1	450.4	107.21		1	381.3	196.57		1	407	183.927		1	309.867	432.003		1	223.733	112.19
2	255.6	106.337		2	276.3	147.43		2	358.3	56.85		2	411.233	30.1867		2	404.767	161.533		2	389.733	184.293
3	363.533	40.1733		3	338.73	20.903		3	189.233	9.80667		3	195.867	21.7333		3	308.767	123.33		3	334.933	92.0433
4	332.133	141.787		4	370.3	125.103		4	343.267	106.373		4	321.2	175.533		4	286.5	42.0167		4	317.167	69.6767
5	313.233	162.487		5	373.433	207.1		5	250.3	96.52		5	209.2	73.6567		5	380.167	178.897		5	531.3	799.317
6	370.8	156.403		6	391.8	67.23		6	446.867	25.33		6	433.5	28.18		6	312.6	49.1067		6	297.7	59.38
7	180.6	44.4133		7	321.667	57.8333		7	250.367	50.8933		7	275.333	118.227		7	293.067	66.82		7	298.533	64.2067
8	261.6	120.997		8	252.9	173.57		8	285.133	68.3333		8	265.9	35.29		8	268.6	64.71		8	318.3	195.277
9	353.233	64.73		9	339.167	80.9967		9	417.967	112.79		9	466.733	115.503
10	322.8	87.43		10	345.933	231.71		10	348.3	69.7333		10	352	59.5167
11	339.967	39.58		11	358.733	46.4933
12	208	96.8533		12	298.2	138.253
13	322.6	154.263		13	342.033	179.203
14	364.867	87.96		14	388.033	58.3
15	386.033	43.1367		15	385.9	114.063
16	296.2	45.8733		16	356.667	52.0767
17	362.667	42.24		17	374.5	213.183
18	252.2	72.3467		18	316.767	39.23

## Sheet: Baropodometry Mean Pressure
	Control group												Control group												Congenital blind group												Congenital blind group												Acquired blind group
	Baropodometry												Baropodometry												Baropodometry												Baropodometry												Baropodometry
	Open-eye												Closed-eye												Open-eye												Closed-eye												Open-eye
	Mean pressure (mPa)												Mean pressure (mPa)												Mean pressure (mPa)												Mean pressure (mPa)												Mean pressure (mPa)
	T1	T2-5	M1	M2	M3	M4	M5	MF	MH	LH			T1	T2-5	M1	M2	M3	M4	M5	MF	MH	LH			T1	T2-5	M1	M2	M3	M4	M5	MF	MH	LH			T1	T2-5	M1	M2	M3	M4	M5	MF	MH	LH			T1
1	1	1.16667	12.5	11.5	18.6667	18.8333	12.1667	9.5	68.1667	56		1	3	0.666667	14	25.6667	27	20.6667	11	6.83333	59	54		1	6.83333	0.833333	27.6667	18.3333	17.8333	22	14.8333	13.1667	59.1667	54.1667		1	5.83333	3.5	25.1667	25.3333	20.5	16.1667	11	11.5	59	51.3333		1	19.6667
2	18.6667	11	14.1667	24.8333	44	73.6667	61.1667	20.3333	62.8333	67.6667		2	16.3333	16.8333	18.8333	25.3333	39.1667	67.6667	51.8333	19	55.3333	63.1667		2	8.66667	4.5	18.1667	30.1667	40.5	45.6667	30.8333	11.1667	53.6667	47.5		2	15.6667	10.5	14.3333	29.6667	38	37.3333	26	7.83333	54.3333	45.5		2	13.5
3	2.83333	1.16667	11.6667	12.3333	22.8333	30.6667	18.8333	6.33333	64.8333	66		3	2.16667	0.5	13.8333	15.8333	25.8333	34.3333	21.6667	8.66667	69	71.6667		3	3.66667	4	16.1667	35.5	43.5	48	32	22.6667	72.3333	69.5		3	2.66667	2	20.1667	29.1667	36.5	51.6667	36.8333	26.8333	75	72.3333		3	20.1667
4	1.16667	2.83333	25	18.1667	36.8333	57.5	51.6667	27.1667	69.1667	64.1667		4	4.33333	5.66667	19.8333	10.3333	21.8333	44.6667	47.3333	21	61.3333	60		4	3.66667	3.83333	25.1667	46.3333	58	64	38.1667	32	75.3333	73.3333		4	5.83333	1.83333	29.3333	49.5	60.8333	64	35.8333	37.5	80.8333	77.6667		4	13.5
5	14.1667	3	18.3333	24.8333	37.8333	42.3333	24.5	18.1667	66.8333	64		5	29.5	6.83333	12.1667	23.1667	33.6667	46.6667	28.6667	18.6667	70.5	68.1667		5	10.5	5.83333	26.3333	39.6667	43	39.5	34.5	13.8333	69.8333	66		5	5.66667	3.16667	22	26	30.1667	32.6667	26.5	13.1667	75.5	75		5	8.83333
6	5.66667	3.33333	18.1667	19	18.1667	21.5	12.8333	11.1667	67	58.3333		6	10.3333	2.16667	18.3333	19.3333	21.5	25.8333	16.1667	12.1667	60.5	51.5		6	31.3333	4	52.1667	31.1667	3.66667	3	9.5	12	59.6667	61.3333		6	25	11.1667	40.1667	36	22.1667	17.1667	11	7.83333	63.3333	64.8333		6	28.6667
7	12	2	17.6667	39.3333	42.5	35.3333	17.8333	6.5	49	49.8333		7	11	3	14	31.1667	38.1667	31.6667	15.5	7	37.3333	38		7	15.1667	6.83333	34.1667	50.3333	50.1667	58.6667	37.5	13	52.3333	53.8333		7	19	5.16667	35.5	50.6667	54.5	60.3333	36.8333	10.8333	42.3333	41.3333		7	11.3333
8	7	7.33333	13.1667	21.6667	25.1667	24.5	15.8333	15.3333	76.1667	73.1667		8	6	3.83333	10.5	19.6667	27	32.5	20.1667	15	68.3333	70.6667		8	3.33333	1.83333	14.3333	31.8333	47	48.3333	28.8333	14.6667	52.1667	54.3333		8	2.33333	1.16667	10.8333	34.1667	52.8333	48.1667	26.3333	16.5	52.6667	55.6667		8	2.66667
9	0	0	18.8333	37.5	51.1667	67.5	43.5	8.5	60.8333	63.1667		9	0.666667	0	17.8333	31.3333	46	61.5	37.1667	7.66667	66.5	62.5		9	24.6667	11.3333	32.8333	62.1667	74.6667	67.3333	29.5	8.5	71.5	63.5		9	22.5	5.5	24.1667	45.3333	48.1667	39.8333	18.5	7.33333	67.3333	59.6667
10	8.16667	5	13	25.6667	42.1667	55.6667	42.1667	8.66667	64.8333	65.3333		10	17	5.16667	23.5	38.8333	52.3333	64.5	46.6667	12.5	66.1667	67		10	9.83333	6.16667	17.5	26	31.6667	38.6667	27.5	21.3333	47.6667	45.6667		10	11.3333	8.66667	21	34.3333	43.3333	45	27.6667	26	43.1667	47.3333
11	5.5	1.33333	19	43.1667	47	51	35.5	4.5	63	57.8333		11	6.83333	1.66667	19.8333	43.1667	46.5	52.5	38	6	54	51.1667
12	28.3333	9	25.5	53.6667	46	50.8333	40.8333	26.8333	72.1667	63.5		12	35.3333	11.1667	23.8333	60.3333	53.6667	56.3333	41.3333	25.6667	69.5	59.5
13	19.6667	5.5	19.3333	33.3333	44.5	53.8333	33	15.8333	38.1667	42.1667		13	26.3333	13.6667	14.6667	31.6667	46.8333	60.5	37.8333	19.1667	43	45
14	36.1667	12.3333	31	48.1667	54.6667	56	31.1667	7	38.5	33		14	32.5	10.5	26.8333	46	51.6667	51.5	31	6.5	41	31.3333
15	5.83333	2.5	14	28.5	31.1667	32.8333	23.5	8	57	55.1667		15	7.33333	4.16667	15.3333	28.3333	31.1667	29.6667	23.6667	9.33333	65.3333	59.3333
16	4.5	3.83333	22.8333	31.5	39.3333	30.5	16.3333	12	73.1667	71.1667		16	6	2.16667	19.8333	26.3333	30.5	28.3333	20.5	12	61.3333	64.5
17	16.8333	0	8.66667	11.3333	15.3333	21.1667	15.8333	27.6667	49.8333	58		17	10.3333	0.5	9.33333	12.5	11.6667	13.5	11	21.6667	45.1667	50.8333
18	6.66667	5.83333	22.1667	50.1667	55.5	45.5	20.3333	13.3333	50.6667	44.3333		18	5.16667	3.66667	20.5	43.8333	42.8333	33	16.3333	14	44.5	39
[truncated: 20 more columns]

## Sheet: Baropodometry Maximum Pressure
	Control group												Control group												Congenital blind group												Congenital blind group												Acquired blind group
	Baropodometry												Baropodometry												Baropodometry												Baropodometry												Baropodometry
	Open-eye												Closed-eye												Open-eye												Closed-eye												Open-eye
	Maximum pressure (mPa)												Maximum pressure (mPa)												Maximum pressure (mPa)												Maximum pressure (mPa)												Maximum pressure (mPa)
	T1	T2-5	M1	M2	M3	M4	M5	MF	MH	LH			T1	T2-5	M1	M2	M3	M4	M5	MF	MH	LH			T1	T2-5	M1	M2	M3	M4	M5	MF	MH	LH			T1	T2-5	M1	M2	M3	M4	M5	MF	MH	LH			T1
1	1.83333	1.16667	29.6667	26.1667	41.5	41.1667	31.5	31.5	215.333	204.833		1	3	0.666667	14	25.6667	27	20.6667	11	6.83333	59	54		1	16.5	2	77.3333	48	40.3333	46.3333	37.5	43.5	150.667	145.333		1	5.83333	3.5	25.1667	25.3333	20.5	16.1667	11	11.5	59	51.3333		1	58.1667
2	61.3333	29.3333	34.3333	61.1667	97.8333	157.333	172.333	75.3333	135.667	139.333		2	16.3333	16.8333	18.8333	25.3333	39.1667	67.6667	51.8333	19	55.3333	63.1667		2	22	10	47	62	81.6667	84.6667	81.1667	32.8333	140	134.333		2	15.6667	10.5	14.3333	29.6667	38	37.3333	26	7.83333	54.3333	45.5		2	43.1667
3	5.16667	1.5	27	27	52.3333	63.3333	56.1667	28	174.833	176.333		3	2.16667	0.5	13.8333	15.8333	25.8333	34.3333	21.6667	8.66667	69	71.6667		3	7.83333	7.66667	42.8333	74.8333	88.8333	94.3333	92.6667	84.5	160.667	155.667		3	2.66667	2	20.1667	29.1667	36.5	51.6667	36.8333	26.8333	75	72.3333		3	60.6667
4	2	4.5	76.1667	46	86.5	120.333	138	77	172.333	165.333		4	4.33333	5.66667	19.8333	10.3333	21.8333	44.6667	47.3333	21	61.3333	60		4	8.16667	6.16667	67	90	102.667	107.167	96	78.8333	166.167	161.333		4	5.83333	1.83333	29.3333	49.5	60.8333	64	35.8333	37.5	80.8333	77.6667		4	42.8333
5	48	6.66667	56.8333	54.8333	77.6667	80.5	68.5	52.1667	151.333	151.667		5	29.5	6.83333	12.1667	23.1667	33.6667	46.6667	28.6667	18.6667	70.5	68.1667		5	27	11.8333	60.8333	88	94.3333	79.1667	82.8333	45	165.667	164.333		5	5.66667	3.16667	22	26	30.1667	32.6667	26.5	13.1667	75.5	75		5	22.1667
6	16.5	6.33333	44	37.1667	34	38.1667	35.1667	37.5	153.167	145.5		6	10.3333	2.16667	18.3333	19.3333	21.5	25.8333	16.1667	12.1667	60.5	51.5		6	109.833	5.33333	164	110.5	9	8.83333	20.5	38.6667	170	170		6	25	11.1667	40.1667	36	22.1667	17.1667	11	7.83333	63.3333	64.8333		6	79.6667
7	32.5	3	54.6667	78.3333	85	77.6667	51.1667	18	123.333	122.667		7	11	3	14	31.1667	38.1667	31.6667	15.5	7	37.3333	38		7	41.1667	14.5	86.8333	89.1667	92	106.167	99.8333	34.1667	134.333	136.167		7	19	5.16667	35.5	50.6667	54.5	60.3333	36.8333	10.8333	42.3333	41.3333		7	33
8	14.5	16.3333	32.6667	43.8333	50.5	52.3333	44	52	169	166.833		8	6	3.83333	10.5	19.6667	27	32.5	20.1667	15	68.3333	70.6667		8	8	4.5	39.5	74.1667	93.8333	90.6667	75.8333	39	130.333	132.833		8	2.33333	1.16667	10.8333	34.1667	52.8333	48.1667	26.3333	16.5	52.6667	55.6667		8	5.83333
9	0	0	51.8333	79	107.333	126.667	122.5	19.5	156	155.333		9	0.666667	0	17.8333	31.3333	46	61.5	37.1667	7.66667	66.5	62.5		9	87.8333	33.3333	87.8333	114.5	131.5	131	96.6667	25.8333	191.167	185.667		9	22.5	5.5	24.1667	45.3333	48.1667	39.8333	18.5	7.33333	67.3333	59.6667
10	18.6667	14.8333	34.1667	65.5	95.1667	118.333	123	32.1667	176.667	172.333		10	17	5.16667	23.5	38.8333	52.3333	64.5	46.6667	12.5	66.1667	67		10	25.6667	14.5	42.3333	49.1667	55.6667	63.1667	65.5	50.8333	122.667	118		10	11.3333	8.66667	21	34.3333	43.3333	45	27.6667	26	43.1667	47.3333
11	16.5	3.83333	62	91.3333	100.667	121.333	115.5	11.8333	176.667	171.5		11	6.83333	1.66667	19.8333	43.1667	46.5	52.5	38	6	54	51.1667
12	96.6667	23	81.1667	99.3333	91.5	93.5	95.5	75.6667	153.333	138.333		12	35.3333	11.1667	23.8333	60.3333	53.6667	56.3333	41.3333	25.6667	69.5	59.5
13	65.3333	11.3333	46.5	70.8333	89.5	95.3333	84.3333	45.3333	91.1667	92.1667		13	26.3333	13.6667	14.6667	31.6667	46.8333	60.5	37.8333	19.1667	43	45
14	129.333	36.6667	76.8333	86.3333	105.167	110	94	18.5	99.8333	97.6667		14	32.5	10.5	26.8333	46	51.6667	51.5	31	6.5	41	31.3333
15	12.1667	5.33333	39.5	57.1667	65.5	70.1667	71	22.5	146.5	146.333		15	7.33333	4.16667	15.3333	28.3333	31.1667	29.6667	23.6667	9.33333	65.3333	59.3333
16	9.16667	10	57.1667	63.3333	72	70.8333	53	36	169	165.5		16	6	2.16667	19.8333	26.3333	30.5	28.3333	20.5	12	61.3333	64.5
17	53.8333	0	17.8333	22.1667	32.8333	41.6667	41.3333	77	139	137.5		17	10.3333	0.5	9.33333	12.5	11.6667	13.5	11	21.6667	45.1667	50.8333
18	19.1667	18.5	68.1667	105.833	112.5	98.1667	57.6667	36.3333	129.833	125.333		18	5.16667	3.66667	20.5	43.8333	42.8333	33	16.3333	14	44.5	39
[truncated: 19 more columns]
